# Supplementary material for: Single- and duplex TaqMan-quantitative PCR for determining the copy numbers of integrated selection markers during site-specific mutagenesis in Toxoplasma gondii by CRISPR-Cas9
Source: PLoS One. 2022 Sep 16;17(9):e0271011. doi: 10.1371/journal.pone.0271011 (PMC9481009; doi:10.1371/journal.pone.0271011)
Supplement: S1 Raw data — (XLSX) [file pone.0271011.s002.xlsx]

## Sheet: single TM_qPCR 
plasmid_copynumber															WT - T.gondii DNA
Well	Fluor	Target	Content		Sample	Biological Set Name	Cq	Cq Mean	Cq Std. Dev	Starting Quantity (SQ)	Log Starting Quantity	SQ Mean	SQ Std. Dev		Well	Fluor	Target	Content	Sample	Biological Set Name	Cq	Cq Mean	Cq Std. Dev	Starting Quantity (SQ)	Log Starting Quantity	SQ Mean	SQ Std. Dev
A01	Cy5		Std-01				10.3007	10.4974	0.18181	1290000000	9.11059	1290000000	0		A01	Cy5		Std-01			24.5451	24.0405	0.45235	75000	4.87506	75000	0
A02	Cy5		Std-01				10.5322	10.4974	0.18181	1290000000	9.11059	1290000000	0		A02	Cy5		Std-01			23.6714	24.0405	0.45235	75000	4.87506	75000	0
A03	Cy5		Std-01				10.6593	10.4974	0.18181	1290000000	9.11059	1290000000	0		A03	Cy5		Std-01			23.9051	24.0405	0.45235	75000	4.87506	75000	0
A04	Cy5		Std-02				13.3418	13.6657	0.351517	129000000	8.11059	129000000	0		A04	Cy5		Std-02			27.1073	27.244	0.146767	7500	3.87506	7500	0
A05	Cy5		Std-02				14.0395	13.6657	0.351517	129000000	8.11059	129000000	0		A05	Cy5		Std-02			27.2257	27.244	0.146767	7500	3.87506	7500	0
A06	Cy5		Std-02				13.6158	13.6657	0.351517	129000000	8.11059	129000000	0		A06	Cy5		Std-02			27.3991	27.244	0.146767	7500	3.87506	7500	0
A07	Cy5		Std-03				16.1141	15.9513	0.142143	12900000	7.11059	12900000	0		A07	Cy5		Std-03			30.5874	30.6403	0.0950647	750	2.87506	750	0
A08	Cy5		Std-03				15.8883	15.9513	0.142143	12900000	7.11059	12900000	0		A08	Cy5		Std-03			30.75	30.6403	0.0950647	750	2.87506	750	0
A09	Cy5		Std-03				15.8516	15.9513	0.142143	12900000	7.11059	12900000	0		A09	Cy5		Std-03			30.5835	30.6403	0.0950647	750	2.87506	750	0
A10	Cy5		Std-04				18.366	18.4125	0.0527694	1290000	6.11059	1290000	0		A10	Cy5		Std-04			34.3042	34.0242	0.369228	75	1.87506	75	0
A11	Cy5		Std-04				18.4699	18.4125	0.0527694	1290000	6.11059	1290000	0		A11	Cy5		Std-04			33.6057	34.0242	0.369228	75	1.87506	75	0
A12	Cy5		Std-04				18.4015	18.4125	0.0527694	1290000	6.11059	1290000	0		A12	Cy5		Std-04			34.1626	34.0242	0.369228	75	1.87506	75	0
B01	Cy5		Std-05				21.6365	21.684	0.0573141	129000	5.11059	129000	0		B01	Cy5		Std-05			37.9098	37.6486	0.496008	7.5	0.875061	7.5	0
B02	Cy5		Std-05				21.6679	21.684	0.0573141	129000	5.11059	129000	0		B02	Cy5		Std-05			37.9594	37.6486	0.496008	7.5	0.875061	7.5	0
B03	Cy5		Std-05				21.7477	21.684	0.0573141	129000	5.11059	129000	0		B03	Cy5		Std-05			37.0766	37.6486	0.496008	7.5	0.875061	7.5	0
B04	Cy5		Std-06				25.3002	25.2943	0.0795569	12900	4.11059	12900	0		B04	Cy5		Std-06			39.3189	39.3189	0	0.75	-0.124939	0.75	0
B05	Cy5		Std-06				25.2119	25.2943	0.0795569	12900	4.11059	12900	0		B05	Cy5		Std-06				0	0	0.75	-0.124939	0	0
B06	Cy5		Std-06				25.3707	25.2943	0.0795569	12900	4.11059	12900	0		B06	Cy5		Std-06				0	0	0.75	-0.124939	0	0
B07	Cy5		Std-07				28.9984	28.8101	0.235225	1290	3.11059	1290	0
B08	Cy5		Std-07				28.8856	28.8101	0.235225	1290	3.11059	1290	0
B09	Cy5		Std-07				28.5464	28.8101	0.235225	1290	3.11059	1290	0
B10	Cy5		Std-08				32.2241	32.1508	0.0827905	129	2.11059	129	0
B11	Cy5		Std-08				32.1675	32.1508	0.0827905	129	2.11059	129	0
B12	Cy5		Std-08				32.061	32.1508	0.0827905	129	2.11059	129	0
C01	Cy5		Std-09				31.546	31.6332	0.141667	12.9	1.11059	12.9	0
C02	Cy5		Std-09				31.7966	31.6332	0.141667	12.9	1.11059	12.9	0
C03	Cy5		Std-09				31.5569	31.6332	0.141667	12.9	1.11059	12.9	0
C04	Cy5		Std-10				36.1861	35.638	0.482839	1.29	0.11059	1.29	0
C05	Cy5		Std-10				35.2753	35.638	0.482839	1.29	0.11059	1.29	0
C06	Cy5		Std-10				35.4528	35.638	0.482839	1.29	0.11059	1.29	0
Content	Log Starting Quantity	Cq Mean	Starting Quantity (SQ)												Content	Log Starting Quantity	Cq Mean	Starting Quantity (SQ)
Std-01	9.11059	10.4974	1290000000												Std-01	4.87506	24.0405	75000
Std-02	8.11059	13.6657	129000000												Std-02	3.87506	27.244	7500
Std-03	7.11059	15.9513	12900000												Std-03	2.87506	30.6403	750
Std-04	6.11059	18.4125	1290000												Std-04	1.87506	34.0242	75
Std-05	5.11059	21.684	129000												Std-05	0.875061	37.6486	7.5
Std-06	4.11059	25.2943	12900												Std-06	-0.124939	39.3189	0.75
Std-07	3.11059	28.8101	1290
Std-08	2.11059	32.1508	129
Std-09	1.11059	31.6332	12.9
Std-10	0.11059	35.638	1.29
	2. Samples
	Label	Cq	Log Starting Quantity SQ	Starting Quantity SQ	stdev QS	Mean (SQ)									Label	Cy5-Cq	Cy5-Log Starting Quantity SQ	Cy5-Starting Quantity SQ	Cy5-stdev QS	Cy5-Mean (SQ)
	WT	25.695	4.02339	10553.4	252.959	10907.8									WT	26.6528	4.07141	11787.1	2023.13	13539.4
	WT	25.6242	4.04639	11127.3											WT	26.2685	4.18445	15291.6
	WT	25.6344	4.04307	11042.6											WT	26.2686	4.18444	15291
	C6	24.9263	4.27309	18754	2356.2	18887.7									C6	25.44	4.42817	26802.1	1303.84	27137.3
	C6	25.0893	4.22014	16601.3											C6	25.5	4.41052	25734.7
	C6	24.7556	4.32854	21308											C6	25.33	4.46052	28875.2
	C7	24.6952	4.34815	22292.1	2563.31	20252.2									C7	25.5622	4.39222	24672.8	2565.9	27238.7
	C7	24.7234	4.339	21827.4											C7	25.427	4.43199	27039
	C7	25.0864	4.22108	16637.1											C7	25.2832	4.47428	29804.6
	C18	25.0154	4.24413	17544.2	2395.86	18639.2									C18	25.54	4.39874	25046.1	946.619	25593
	C18	25.1048	4.2151	16409.9											C18	25.4464	4.42629	26686.1
	C18	24.7151	4.3417	21963.6											C18	25.54	4.39875	25046.9
	C23	25.0301	4.23936	17352.3	2364.81	20574.3									C23	25.3769	4.44674	27973.2	1000.41	28901.4
	C23	24.7493	4.33059	21408.9											C23	25.2755	4.47656	29961
	C23	24.6557	4.361	22961.6											C23	25.3354	4.45894	28770
	C30	23.5783	4.71096	51400	2139.4	53585.2									C30	24.6925	4.64806	44469.2	4255.44	48621.1
	C30	23.5407	4.72317	52865.5											C30	24.4341	4.72405	52973
	C30	23.4521	4.75197	56490											C30	24.5668	4.68503	48421
	C31	24.9099	4.27842	18985.5	2859.39	21844.9									C31	25.65	4.3664	23248.6	3963.49	27200.8
	C31	24.7223	4.33935	21844.9											C31	25.15	4.51347	32619.1
	C31	24.5579	4.39277	24704.3											C31	25.5	4.41052	25734.7
	C33	24.6404	4.36596	23225.4	1228.52	21847.2									C33	25.4707	4.41915	26251.2	2187.78	28439
	C33	24.7469	4.33137	21447											C33	25.243	4.4861	30626.8
	C33	24.7835	4.31948	20868											C33	25.3548	4.45324	28395

## Sheet: duplex TM_qPCR 
1. Standard														Standard
FAM	FAM	FAM	FAM	FAM	FAM	FAM	FAM	FAM	FAM	FAM	FAM	FAM		CY5	CY5	CY5	CY5	CY5	CY5	CY5	CY5	CY5	CY5	CY5	CY5	CY5
Well	Fluor	Target	Content	Sample	Biological Set Name	Cq	Cq Mean	Cq Std. Dev	Starting Quantity (SQ)	Log Starting Quantity	SQ Mean	SQ Std. Dev		Well	Fluor	Target	Content	Sample	Biological Set Name	Cq	Cq Mean	Cq Std. Dev	Starting Quantity (SQ)	Log Starting Quantity	SQ Mean	SQ Std. Dev
A01	FAM		Std-01			19.5221	19.7633	0.439629	75000	4.87506	75000	0		A01	Cy5		Std-01			19.1535	18.9834	0.217761	75000	4.87506	75000	0
A02	FAM		Std-01			20.2707	19.7633	0.439629	75000	4.87506	75000	0		A02	Cy5		Std-01			19.0587	18.9834	0.217761	75000	4.87506	75000	0
A03	FAM		Std-01			19.4971	19.7633	0.439629	75000	4.87506	75000	0		A03	Cy5		Std-01			18.738	18.9834	0.217761	75000	4.87506	75000	0
A04	FAM		Std-02			23.3866	23.4701	0.0906705	7500	3.87506	7500	0		A04	Cy5		Std-02			22.7591	22.8064	0.227743	7500	3.87506	7500	0
A05	FAM		Std-02			23.5666	23.4701	0.0906705	7500	3.87506	7500	0		A05	Cy5		Std-02			23.0541	22.8064	0.227743	7500	3.87506	7500	0
A06	FAM		Std-02			23.4571	23.4701	0.0906705	7500	3.87506	7500	0		A06	Cy5		Std-02			22.6061	22.8064	0.227743	7500	3.87506	7500	0
A07	FAM		Std-03			26.018	26.033	0.101077	750	2.87506	750	0		A07	Cy5		Std-03			26.059	26.3156	0.261777	750	2.87506	750	0
A08	FAM		Std-03			26.1407	26.033	0.101077	750	2.87506	750	0		A08	Cy5		Std-03			26.5823	26.3156	0.261777	750	2.87506	750	0
A09	FAM		Std-03			25.9402	26.033	0.101077	750	2.87506	750	0		A09	Cy5		Std-03			26.3054	26.3156	0.261777	750	2.87506	750	0
A10	FAM		Std-04			29.5169	29.8333	0.30279	75	1.87506	75	0		A10	Cy5		Std-04			30.1022	29.6458	0.441525	75	1.87506	75	0
A11	FAM		Std-04			29.8627	29.8333	0.30279	75	1.87506	75	0		A11	Cy5		Std-04			29.6145	29.6458	0.441525	75	1.87506	75	0
A12	FAM		Std-04			30.1204	29.8333	0.30279	75	1.87506	75	0		A12	Cy5		Std-04			29.2208	29.6458	0.441525	75	1.87506	75	0
FAM																CY5
Content	Log Starting Quantity	Cq Mean	Starting Quantity (SQ)											Content	Log Starting Quantity	Cq Mean	Starting Quantity (SQ)
Std-01	4.87506	19.7633	75000											Std-01	4.87506	18.9834	75000
Std-02	3.87506	23.4701	7500											Std-02	3.87506	22.8064	7500
Std-03	2.87506	26.033	750											Std-03	2.87506	26.3156	750
Std-04	1.87506	29.8333	75											Std-04	1.87506	29.6458	75
Content	Log Starting Quantity	Cq Mean FAM	Cq Mean Cy5
Std-01	4.87506	19.7633	18.9834
Std-02	3.87506	23.4701	22.8064
Std-03	2.87506	26.033	26.3156
Std-04	1.87506	29.8333	29.6458
2. Samples
Well	Fluor	Label	Cq	Log Starting Quantity (SQ)	Starting Quantity (SQ)	stdev SQ	Mean (SQ)
C01	FAM	WT	22.25	4.15	14020	4464	19075
C02	FAM	WT	21.8	4.28	19177
C03	FAM	WT	21.48	4.38	24027
C04	FAM	C6	21.51	4.37	23578	5241	18475
C05	FAM	C6	22.49	4.07	11805
C06	FAM	C6	21.74	4.3	20042
C07	FAM	C7	21.76	4.29	19678	3541	17845
C08	FAM	C7	22.17	4.17	14805
C09	FAM	C7	21.81	4.28	19042
C10	FAM	C18	22.64	4.03	10658	2870	14164
C11	FAM	C18	21.92	4.25	17669
C12	FAM	C18	22.19	4.16	14621
D01	FAM	C23	21.84	4.27	18611	2141	16711
D02	FAM	C23	22.15	4.18	15030
D03	FAM	C23	21.89	4.26	18013
D04	FAM	C30	21.65	4.33	21268	882	20616
D05	FAM	C30	21.66	4.33	21210
D06	FAM	C30	21.79	4.29	19369
D07	FAM	C31	21.75	4.3	19811	943	18947
D08	FAM	C31	21.83	4.27	18730
D09	FAM	C31	21.87	4.26	18303
D10	FAM	C33	21.49	4.38	23840	4049	20102
D11	FAM	C33	21.26	4.34	21732
D12	FAM	C33	22.18	4.17	14732
C01	Cy5	WT	21.17	4.3	19752	573	19095
C02	Cy5	WT	21.26	4.27	18831
C03	Cy5	WT	21.26	4.27	18702
C04	Cy5	C6	20.36	4.52	33344	2134	35478
C05	Cy5	C6	20.18	4.58	37612
C06	Cy5	C6	20.27	4.55	35478
C07	Cy5	C7	20.34	4.53	33845	1947	33845
C08	Cy5	C7	20.43	4.5	31898
C09	Cy5	C7	20.25	4.55	35792
C10	Cy5	C18	20.57	4.46	29059	4588	29059
C11	Cy5	C18	20.84	4.39	24471
C12	Cy5	C18	20.35	4.53	33647
D01	Cy5	C23	20.59	4.46	28725	4172	33489
D02	Cy5	C23	20.22	4.56	36494
D03	Cy5	C23	20.28	4.55	35245
D04	Cy5	C30	19.2	4.85	70858	1667	69191
D05	Cy5	C30	19.28	4.83	67524
D06	Cy5	C30	19.24	4.84	69191
D07	Cy5	C31	20.2	4.57	37114	2044	37514
D08	Cy5	C31	20.26	4.55	35700
D09	Cy5	C31	20.09	4.6	39728
D10	Cy5	C33	20.11	4.59	39179	996	40312
D11	Cy5	C33	20.06	4.61	40703
D12	Cy5	C33	20.04	4.61	41053
